# Supplementary material for: The endocannabinoid anandamide is an airway relaxant in health and disease
Source: Nat Commun. 2022 Nov 17;13:6941. doi: 10.1038/s41467-022-34327-0 (PMC9672354; doi:10.1038/s41467-022-34327-0)
Supplement: Supplementary file 4 — Source Data [file 41467_2022_34327_MOESM4_ESM.xlsx]

## Sheet: figure 1
AEA induces airway relaxation via FAAH in mouse trachea ex vivo
C	myograph
	Bl6wt trachea			Bl6wt			Cnr1/2-/-			Bl6wt			FAAH-/-			Bl6wt
	AEA			EtOH			AEA			URB, AEA			AEA			Met-AEA
	100.935			13.9535			80.2817			-10			21.7391			7.14
	101.786			4.6875			106.944			-10.8696			9.45946			36.92
	106.452			13.5135			100			33.3333			14.0351			-25
	112.821			13.0435			105.556			43.1373			10			36.96
	127.632			5.71429			104.839			-7.14286			30			26.58
	109.925			12.5			97.3684			18.2692			18.3099			16.52
				16.0494			113.333			11.1212			29.8507
				11.3517			96.4286						12.1951
							100						18.1987
							100.528
D	myograph
	Bl6wt trachea
	%	AEA 10-8	AEA 3x10-8	AEA '10-7	AEA 3x10-7	AEA '10-6	AEA 3x10-6	AEA '10-5
		83.7209	81.3953	74.4186	62.7907	58.1395	51.1628	34.8837
		90.4762	76.1905	85.7143	69.0476	45.2381	16.6667	-9.52381
		91.2281	49.1228	33.3333	14.0351	10.5263	-8.77193	-26.3158
		105.128	91.0256	66.6667	47.4359	38.4615	29.4872	-2.5641
		92.8571	71.4286	58.9286	42.8571	28.5714	-1.78571	-17.8571
		95.5556	76.6667	72.2222	63.3333	58.8889	50	40
		93.161	74.3049	65.2139	49.9166	39.971	22.7932	3.10381
E	myograph
Bl6wt	Trachea + Epithelium			Trachea - Epithelium
	AEA			AEA
	121.053			7.35294
	102.817			42.2535
	93.8776			33.3333
	138.776			75
	106.897			73.8095
	112.684			59.0909
				48.4734

## Sheet: figure 2
AEA induces airway relaxation by COX-dependent PGE2 and cAMP generation
A	myograph
	Bl6wt Trachea			Bl6wt Trachea			Bl6wt Trachea			Bl6wt Trachea			Bl6wt Trachea			Bl6wt Trachea		Bl6wt Trachea	(from figure 1c)
	AEA			Arachidonic acid			NDGA, AEA			ODYA, AEA			Indo, AEA			Indo+URB, AEA			URB, AEA
	93.2432			108.51			106.452			18.0952			9.09091			13.51			-10
	101.613			90.43			100			75			46.8085			12.9			-10.8696
	91.5254			95.6			94.7368			109.524			18.018			-3.64			33.3333
	80.4878			91.27			100			63.6364			27.619			-2.86			43.1373
	100			97.14			37.5			82.0513			45.6522			34.68			-7.14286
	93.3739			92.67			109.524			97.561			18.75			-12.12			18.2692
				104.26			81.0345			108.571			56.6667			50.6			11.1212
				97.1257			66.6667			86.1111			48.9362			-2.94
							63.7097			80.0688			33.9427			11.2663
B	myograph						84.4026
	Bl6wt trachea			Bl6wt trachea
	Arachidonic acid			Indo, Arachidonic acid
	99.56			39.19
	88.71			36.99
	111.11			39.57
	80			-3.41
	99.76			29.31
	97.85			21.95
	100			27.2667
	96.7129
C	myograph
	Bl6wt trachea			Bl6wt trachea			Bl6wt trachea			Bl6wt trachea			Bl6wt trachea
	AEA			CAY, AEA			AH+L, AEA			AH, AEA			L, AEA
	100			100			41.0072			78.1818			77.3913
	102			94.1176			60.2151			90.7563			102.062
	100			88.4615			63.9344			50.6329			80.7692
	115.625			94.1931			43.9114			71.831			88.75
	107.317						52.267			72.8505			87.2431
	104.988
D	PGE2 measurement
Bl6wt trachea	AEA							Bl6wt Trachea	EtoH
								Experiment
0 min	32.019	33.513	94.633	22.774	49.203	174.672	67.8023	30 min	43.056	35.918	62.297	45.677	69.746	76.412	55.5177
5 min	102.115	102.157	168.75	111.939	124.805	227.857	139.604
15 min	104.015	91.997	201.412	112.563	131.053	249.469	148.418
30 min	111.108	141.174	200.139	132.447	136.323	290.188	168.563
E	cAMP measurement
Bl6wt trachea	AEA					Bl6wt Trachea	EtoH
						Experiment					average
PSS	32.37	48.17	97.41	43.44	55.3475	30 min	42.35	31.72	16.17	38.24	32.12
5 min	71.29	45.4	71.99	81.45	67.5325
15 min	28.83	83.07	74.57	86.16	68.1575
30 min	88.33	57.54	85.4	45.19	69.115
F	PGE2 measurement
hTEPC	AEA						hTEPC	EtoH
PSS	359.466	423.292	170.572	24.243	238.796	243.274	30 min	409.923	387.946	100.114	34.579	21.688	190.85
30 min	538.579	561.682	430.797	208.371	307.315	409.349	60 min	424.467	365.661	166.852	27.772	29.056	202.762
60 min	580.666	593.184	488.118	333.036	401.764	479.354
G	PGE2 measurement
hASMC	AEA						hTEPC	EtoH
PSS	10.361	18.334	18.121	17.665	11.537	15.2036	30 min	19.232	17.38	11.597	18.775	19.299	17.2566
30 min	33.244	31.624	40.91	25.551	43.835	35.0328	60 min	18.723	20.393	10.425	18.99	23.876	18.4814
60 min	39.523	28.437	31.477	33.967	43.341	35.349
H	cAMP measurement
hASMC	AEA						hASMC	EtoH
PSS	2.31	2.64	2.87	3.64	1.93	2.678	30 min	3.93	4.7	3.2	5.75	2.48	4.012
30 min	5.85	4	3.57	3.39	2.12	3.786	60 min	3.54	3.19	3.09	2.91	3.48	3.242
60 min	4.5	5.9	3.6	5.2	8.16	5.472
I	myograph
Bl6wt trachea
	medium, ISO (normalized)			ISO, ISO (normalized)
	1.54592			0.71333
	1.21429			0.911545
	1.05921			0.612125
	0.896836			0.365862
	0.856771			0.404669
	0.478745			0.558888
	0.948231			0.27631
	1			0.806539
				0.581158
J	myograph
Bl6wt trachea
	medium, Anandamid (normalized)			ISO, Anandamid (normalized)
	0.801497			1.03635
	1.21515			0.639709
	1.14668			1.22544
	0.882692			0.656438
	1.00068			0.325234
	0.920044			0.743816
	1.03326			0.788023
	1			1.1961
				0.826389
K	myograph
Bl6wt trachea
	medium, ISO (normalized)			Anandamid, ISO (normalized)
	1.11793			1.22038
	1.27271			0.986782
	0.72174			1.3629
	0.964036			1.27641
	0.919945			0.877913
	0.740201			0.829624
	1.07646			0.988936
	1.18699			1.07756
	1
L	myograph
Bl6wt trachea
	medium, Anandamid (normalized)			AEA, Anandamid (normalized)
	1.2399			1.97005
	1.87799			0.768959
	0.336555			2.2344
	0.689067			1.12669
	1.03001			1.23174
	0.260468			1.03731
	1.55687			1.50069
	1.00913			1.40998
	0.998696

## Sheet: figure 3
FAaH activity can be detected in mouse lung
A	relative FAAH expression (2-ΔCt)
Bl6wt
	trachea	1St	2St	3St	lung	heart	brain
	1.62627	2.95857	2.6974	4.69644	1.66044	0.0503535	4.08849
	2.06323	3.17092	3.26007	3.97669	0.887756	0.0441402	3.32857
	2.81845	2.77323	3.26007	3.40637	2.237	0.00708133	4.63179
					2.70989	0.00403906	4.57859
	2.16932	2.96758	3.07251	4.0265	1.87377	0.0264035	4.15686
C
Bl6wt	FAAH activity [pmol/Min/ml]		FAAH activity [pmol/Min/ml]
trachea 1	0.146779	trachea 1+URB	0.00362417
trachea 2	0.109631	trachea 2+URB	0.00779197
trachea 3	0.145329	trachea 3+URB	0.0197517
	0.133913		0.0103893
E	FAAH activity
Bl6wt
condition	pmol AMC/Min/mg protein		pmol AMC/Min/mg protein
lung 1	0.0653203	lung 1+URB	0.00949373
lung 2	0.044831	lung 2+URB	0.0111171
lung 3	0.0655671	lung 3+URB	0.000762611
	0.0585728		0.00712449
F
Bl6wt
condition	pmol AMC/Min/mg protein		pmol AMC/Min/mg protein
brain 1	0.166301	brain 1 + URB	0.00226984
brain 2	0.159724	brain 2 + URB	0.00469873
brain 3	0.175151	brain 3 + URB	0.0019421
	0.167059		0.00297022
G
Bl6wt
condition	pmol AMC/Min/mg protein		pmol AMC/Min/mg protein
heart 1	0.010525	heart 1+URB	0.0116709
heart 2	0.0080833	heart 2+URB	0.00677483
heart 3	0.00614053	heart 3+URB	0.0081514
	0.0082496		0.00886572
H	FAAH activity
hTEPC
	activity [pmol/Min/ml]		Aktivität (pmol/Min/ml)
hTEPC 1	0.0681143	hTEPC 1+URB	0.0257948
hTEPC 2	0.070331	hTEPC 2+URB	0.0266008
hTEPC 3	0.056426	hTEPC 3+URB	0.0465515
hTEPC 4	0.0681143	hTEPC 4+URB	0.0532017
hTEPC 5	0.0681143	hTEPC 5+URB	0.0286161
	0.06622		0.036153
I	FAAH activity
hASMC
	activity [pmol/Min/ml]		Aktivität (pmol/Min/ml)
hASMC 1	0.0542093	hASMC 1+URB	0.0419165
hASMC 2	0.0578367	hASMC 2+URB	0.0409089
hASMC 3	0.0247871	hASMC 3+URB	0.0276084
hASMC 4	0.0366769	hASMC 4+URB	0.051791
hASMC 5	0.0427226	hASMC 5+URB	0.0519925
	0.0432465		0.0428435

## Sheet: figure 4
AEA induces airway relaxation ex vivo and in vivo in healthy mice
C	precision cut lung slices statistic
	Bl6wt	Bl6wt
	AEA	EtoH	AEA+FAAH-/-
	75.1364	15.706	23.8231
	99.1968	-11.763	44.6128
	72.0176	-9.9628	43.682
	109.063	-14.691	22.7438
	62.2197	-18.729	27.4076
		-10.615
	83.5267	-7.88796	32.4539
D	airway resistance (Rrs)
Bl6wt
	baseline		together with 5-HT
	AEA	EtOH	AEA	EtOH
	1.6138	1.24503	1.60512	1.48502
	0.849211	0.809229	1.13516	1.88685
	0.958648	1.26546	1.40157	1.61502
	0.587377	0.748405	1.24887	1.4956
	0.633964		1.2203
	0.9286	1.01703	1.3222	1.62062
E	right ventricular systolic pressure (RVSP)
Bl6wt
	AEA		5-HT
	pre	post	pre	post
	21.3048	19.834	21.4076	30.3471
	17.0775	17.4521	17.5482	22.3268
	23.369	24.3409	23.6476	28.5571
	20.717	20.3307	21.1605	26.5723
	20.3034	22.4422	23.1543	31.6515
	20.5543	20.88	21.3836	27.891
F	heart rate (HR)
Bl6wt
	AEA		5-HT
	pre	post	pre	post
	406.097	427.652	438.163	454.345
	402.692	421.947	428.466	411.791
	443.482	464.405	471.34	479.894
	462.661	478.412	492.892	454.758
	426.207	438.533	444.629	410.875
	428.228	446.19	455.098	442.333

## Sheet: figure 5
Endocannabinoids as well as expression levels of enzymes promoting AEA synthesis are reduced in lungs of OVA-sensitized mice
A
Balb/c mice
	AEA
	NaCl	OVA
nmol/g	0.7338	0.44
	1.3098	0.8149
	0.9692	0.2225
	0.7673	0.3104
	0.9956	0.7297
	0.7802	0.3432
	1.3195	0.99539
	0.3683	0.7578
	1.4769	0.89946
	0.5456	0.78261
	0.92662	0.629596
B
Balb/c mice
	2-AG
	NaCl	OVA
nmol/g	387.272	191.966
	417.403	218.966
	487.311	141.983
	377.188	132.365
	250.644	216.913
	763.878	306.384
	428.626	270.273
	321.04	570.067
	371.642	178.217
	477.154	255.879
	428.216	248.301
C
Balb/c mice
	AA
	NaCl	OVA
µmol/g	15.2597	12.4555
	14.7281	8.12093
	21.4257	7.84132
	13.1953	7.3075
	10.0893	14.4878
	12.2078	4.54072
	10.8605	14.0388
	12.0785	5.49811
	14.5155	9.85528
	17.6602	10.4544
	14.2021	9.46004
D
Balb/c mice
	OEA
	NaCl	OVA
µmol/g	2.63878	0.780303
	3.60089	2.02578
	2.06045	0.562015
	2.64894	1.24494
	2.3958	2.08273
	3.38179	2.12379
	3.72832	3.01486
	3.16631	2.41641
	4.85966	3.32987
	5.13148	3.23397
	3.36124	2.08147
E
Balb/c mice
	PEA
	NaCl	OVA
µmol/g	14.3406	7.99081
	19.5126	10.759
	14.4043	5.74928
	14.1881	7.42989
	10.822	9.39215
	29.022	17.0709
	26.4602	24.1324
	26.9162	20.3367
	43.0848	23.7796
	49.4981	26.6862
average	24.8249	15.3327
F	relative expression of synthesis enzymes
Balb/c mice
	NAPE-PLD
	NaCl	OVA
	3.03391	0.295136
	3.02439	0.724914
	2.92308	2.3431
	2.94568	1.70769
	2.31892	2.12294
	2.8492	1.43876
G
Balb/c mice
	ABHD4
	NaCl	OVA
	31.9441	4.90686
	18.362	9.20745
	31.7572	21.4806
	27.9415	8.99619
	17.3473	14.364
	25.4704	11.791
H
Balb/c mice
	GDE1
	NaCl	OVA
	46.4834	8.03999
	38.1313	15.5324
	25.111	33.2894
	34.699	16.5037
	26.2098	24.1831
	34.1269	19.5097
I
Balb/c mice
	PTPN22
	NaCl	OVA
	1.06532	0.281265
	0.713539	0.555113
	1.68296	2.30864
	1.71133	2.96065
	1.22386	1.63996
	1.2794	1.54913

## Sheet: figure 6
AEA induces airway relaxation ex an in vivo in OVA-sensitized mice
B
Balb/c mice
acute asthma	AEA	EtOH
	81.8363	4.41766
	53.7292	-11.9029
	90.8052	-3.86887
	42.7092
	65.1505
	66.8461	-3.78472
E
Balb/c mice	precision cut lung slices statistic
chronic asthma	OVA	NaCl	OVA
	AEA	AEA	EtOH
	72.1775	66.5882	3.15666
	40.738	37.7959	-12.9451
	37.2139	62.8342	-4.70932
	72.4281
	29.6004
	44.3603
	50.4316	55.7394	-4.83258
F
Balb/c mice	airway resistance (Rrs)
acute asthma
	baseline		together with 5-HT
	AEA	EtoH	AEA	EtOH
	0.548053	0.634513	3.31139	3.15668
	1.06691	0.6774	1.76833	3.17146
	0.609233	0.541312	2.93533	4.00866
	0.528849	0.659088	1.97526	3.05787
	0.551507	0.627057	2.18247	2.96849
	0.907512	0.679773	2.8714	4.31438
	0.632103	0.750944	3.90922	5.84005
		0.645109		5.69717
	0.692024	0.65287	2.70763	3.78823

## Sheet: suppl. figure 1
AEA induces airway relaxation after pre-constriction with different agonists, the effect is partly epithelium-dependent
B	myograph
Bl6wt trachea
	5-HT		MCh		KCl
	91.96		104.88		63.55
	102.22		56.1		145.71
	75.68		109.82		46.15
	98.94		85.71		89.36
	92.02		92.66		40.23
	95.28		79.31		60.16
	105.22		75.49
	101.95		72.83
			78.05
			100
	95.4088		85.485		74.1933
D	PCR
Bl6wt trachea
				Expression of CB1 CB2 and FAAH in mouse trachea
				Marker: GeneRuler Express DNA Ladder (Thermo Scientific)
I	myograph
Bl6wt trachea
	AEA		ARN+AEA
	62.98		82.84
	95.87		73.68
	88.24		83.5
	84.1		72.73
	93.8		93.33
	99.03
	96
	88.5743		81.216

## Sheet: suppl. figure 2
Prostaglandin receptors and FAAH are expressed in mouse trachea and/or in human epithelial as well as human smooth muscle cells
A	PCR
Bl6wt trachea
					Expression of IP and PGE2 receptors EP1 EP2 EP3 and EP4 in mouse trachea
					Marker: GeneRuler Express DNA Ladder (Thermo Scientific)
E	PCR
					Expression of PGE2 receptors EP2 and EP4 in hTEPC
					Marker: GeneRuler Express DNA Ladder (Thermo Scientific)
F	PCR
					Expression of PGE2 receptors EP2 and EP4 in hASMC
					Marker: GeneRuler Express DNA Ladder (Thermo Scientific)

## Sheet: suppl. figure 3
FAAH expression and activity are independent from beta adrenergic or cholinergic signaling
A	relative FAAH expression (2-ΔCt)
Bl6wt	trachea
	native	ISO
	2.00424	2.28768
	3.86141	3.09099
	1.61825	2.99567
	2.57853	2.13155
	2.51561	2.62647
B	relative FAAH expression (2-ΔCt)
Bl6wt	trachea
	native	MCh
	1.50142	1.25579
	1.39164	1.52225
	1.36021	2.09838
	1.93162	1.85359
	1.54623	1.6825
C	FAAH activity
Bl6wt
condition	pmol AMC/Min/mg protein	average
lung 1	0.59423
lung 2	0.473733
lung 3	0.329994	0.65505
lung 4	1.41214
lung 5	0.127013
lung 6	0.993192
condition	pmol AMC/Min/mg protein	average
lung 1 MCh	0.123755
lung 2 MCh	0.450998
lung 3 MCh	1.89926	0.48399
lung 4 MCh	0.082306
lung 5 MCh	0.0418954
lung 6 MCh	0.305724
condition	pmol AMC/Min/mg protein	average
lung 1 ISO	0.0584507
lung 2 ISO	0.75335
lung 3 ISO	1.34066	0.601099
lung 4 ISO	1.06135
lung 5 ISO	0.363088
lung 6 ISO	0.0296988
condition	pmol AMC/Min/mg protein	average
lung 1 URB	-0.16694
lung 2 URB	0.00864318
lung 3 URB	0.226795	0.0170952
lung 4 URB	0.0419085
lung 5 URB	-0.00883425
lung 6 URB	0.000998206

## Sheet: suppl. figure 4
Inhalation of solvent EtOH does not affect RVSP and HR
A	airway resistance
Bl6wt
	baseline		together with 5-HT
	Met-AEA	EtOH	Met-AEA	EtOH
	0.794578	0.851756	1.40204	2.94611
	0.876425	0.972433	2.68536	4.07481
	0.820413	0.931596	2.23123	3.57219
	0.783443	0.851045	2.36901	2.70593
	0.754409	0.75148	2.24135	1.86897
	0.927834	0.757812	2.80507	1.09096
	0.826184	0.852687	2.28901	2.70983
B	right ventricular systolic pressure (RVSP)
Bl6wt
	EtOH		5-HT
	pre	post	pre	post
	19.9777	20.5641	20.5913	30.6102
	19.0607	18.9618	19.3906	30.2926
	24.588	22.4114	23.0012	35.0911
	17.4096	17.5903	17.8738	25.4522
	25.063	25.2072	23.526	32.9069
	21.2198	20.947	20.8766	30.8706
C	heart rate (HR)
Bl6wt
	EtOH		5-HT
	pre	post	pre	post
	414.178	426.212	431.27	494.373
	415.991	429.813	435.773	447.045
	402.964	368.04	378.944	454.748
	405.018	426.564	435.699	446.183
	452.114	459.834	445.164	455.882
	418.053	422.093	425.37	459.646

[truncated: 2 more sheets: suppl. figure 5, suppl. figure 6]
